# Supplementary material for: Investigating the Anti-Inflammatory, Analgesic, and Chondroprotective Effects of Gynostemma pentaphyllum (Thunb.) Makino in Osteoarthritis: An In Vitro and In Vivo Study
Source: Int J Mol Sci. 2024 Sep 4;25(17):9594. doi: 10.3390/ijms25179594 (PMC11395165; doi:10.3390/ijms25179594)
Supplement: Supplementary file 1 [file ijms-25-09594-s001.zip]

Archive with 1 entries (1 files):
- ijms-3138978-supplementary.pdf
